# Supplementary material for: Decreased Incidence of Pediatric Intussusception during COVID-19
Source: Children (Basel). 2021 Nov 21;8(11):1072. doi: 10.3390/children8111072 (PMC8625463; doi:10.3390/children8111072)
Supplement: Supplementary file 1 [file children-08-01072-s001.zip]

Archive with 1 entries (1 files):
- children-1429754-SI.pdf
